# Supplementary material for: Intrinsic protein disorder is insufficient to drive subnuclear clustering in embryonic transcription factors
Source: eLife. 2024 Jan 26;12:RP88221. doi: 10.7554/eLife.88221 (PMC10945700; doi:10.7554/eLife.88221)
Supplement: Source code 1. [file elife-88221-code1.zip]

Archive with 1 entries (1 files):
- eLife-VOR-RA-2023-88221/biorxiv534457file004.gz
